# Supplementary material for: Relationship between Changes in Intestinal Microorganisms and Effect of High Temperature on the Growth and Development of Bombyx mori Larvae
Source: Int J Mol Sci. 2022 Sep 7;23(18):10289. doi: 10.3390/ijms231810289 (PMC9499401; doi:10.3390/ijms231810289)
Supplement: Supplementary file 1 [file ijms-23-10289-s001.zip]

Archive with 1 entries (1 files):
- ijms-1847372-supplementary.pdf
